# Supplementary material for: Effect of Rumen-Protected L-Tryptophan or L-Ascorbic Acid on Plasma Metabolites and Milk Production Characteristics of Lactating Holstein Cows during Summer Conditions
Source: Animals (Basel). 2024 Jun 19;14(12):1820. doi: 10.3390/ani14121820 (PMC11200681; doi:10.3390/ani14121820)
Supplement: Supplementary file 1 [file animals-14-01820-s001.zip]

Archive with 1 entries (1 files):
- animals-3014570-supplementary.pdf
